# Supplementary material for: Factors Associated with Increased Knowledge about Breast Density in South Australian Women Undergoing Breast Cancer Screening
Source: Cancers (Basel). 2024 Feb 23;16(5):893. doi: 10.3390/cancers16050893 (PMC10930536; doi:10.3390/cancers16050893)
Supplement: Supplementary file 1 [file cancers-16-00893-s001.zip]

Archive with 1 entries (1 files):
- cancers-2865541-supplementary.pdf
